# Supplementary material for: Abamectin Causes Neurotoxicity in Zebrafish Embryos
Source: Int J Mol Sci. 2025 Jan 3;26(1):349. doi: 10.3390/ijms26010349 (PMC11719719; doi:10.3390/ijms26010349)
Supplement: Supplementary file 1 [file ijms-26-00349-s001.zip]

Archive with 1 entries (1 files):
- ijms-3370735-supplementary.pdf
